# Supplementary material for: Five new species of Drosophilaguarani group from the Andes of southern Ecuador (Diptera, Drosophilidae)
Source: Zookeys. 2018 Aug 15;(781):141–63. doi: 10.3897/zookeys.781.22841 (PMC6160839; doi:10.3897/zookeys.781.22841)
Supplement: XML Treatment for Drosophila zamorana [file zookeys.781.22841-treatment1.xml]

<!DOCTYPE tp:taxon-treatment
  PUBLIC "-//TaxonX//DTD Taxonomic Treatment Publishing DTD v0 20100105//EN" "tax-treatment-NSO.dtd">
<tp:taxon-treatment xmlns:tp="http://www.plazi.org/taxpub"><tp:treatment-meta><kwd-group><label>Taxon classification</label><kwd><named-content xmlns:xlink="http://www.w3.org/1999/xlink" content-type="kingdom">Animalia</named-content></kwd><kwd><named-content xmlns:xlink="http://www.w3.org/1999/xlink" content-type="order">Diptera</named-content></kwd><kwd><named-content xmlns:xlink="http://www.w3.org/1999/xlink" content-type="family">Lauxaniidae</named-content></kwd></kwd-group><mixed-citation publication-type="journal"><person-group><name><surname>Peñafiel-Vinueza</surname><given-names>Ana Danitza</given-names></name><name><surname>Rafael</surname><given-names>Violeta</given-names></name></person-group><article-title>Five new species of <italic><tp:taxon-name><tp:taxon-name-part taxon-name-part-type="genus" reg="Drosophila">Drosophila</tp:taxon-name-part><tp:taxon-name-part taxon-name-part-type="species" reg="guarani">guarani</tp:taxon-name-part></tp:taxon-name></italic> group from the Andes of southern Ecuador (<tp:taxon-name><tp:taxon-name-part taxon-name-part-type="order">Diptera</tp:taxon-name-part></tp:taxon-name>, <tp:taxon-name><tp:taxon-name-part taxon-name-part-type="family">Drosophilidae</tp:taxon-name-part></tp:taxon-name>)</article-title><source>Zookeys</source><day>15</day><month>8</month><year>2018</year><volume>2018</volume><issue>781</issue><fpage>141</fpage><lpage>163</lpage><pub-id pub-id-type="doi">10.3897/zookeys.781.22841</pub-id></mixed-citation></tp:treatment-meta><tp:nomenclature><tp:taxon-name>
            <tp:taxon-name-part taxon-name-part-type="genus" reg="Drosophila">Drosophila</tp:taxon-name-part>
            <tp:taxon-name-part taxon-name-part-type="species" reg="zamorana">zamorana</tp:taxon-name-part>
            <object-id xmlns:xlink="http://www.w3.org/1999/xlink" content-type="zoobank" xlink:type="simple">http://zoobank.org/BFFCB2CF-365E-42D0-80CD-F4D98E26A595</object-id>
          </tp:taxon-name><tp:taxon-status xmlns:xlink="http://www.w3.org/1999/xlink" xlink:type="simple">sp. n.</tp:taxon-status><xref ref-type="fig" rid="F1">Figs 1A–D</xref><xref ref-type="fig" rid="F2">, 2A–F</xref><xref ref-type="fig" rid="F3">, 3A–C</xref></tp:nomenclature><tp:treatment-sec sec-type="type material" id="SECID0ERFAE"><title>Type material.</title><p><bold>Holotype.</bold> ♂ (dissected, terminalia in microvial), Ecuador, Zamora Chinchipe, San Francisco, 2190 m, <named-content xmlns:xlink="http://www.w3.org/1999/xlink" content-type="dwc:verbatimCoordinates" xlink:type="simple"><named-content content-type="geo-json" specific-use="{&#34;type&#34;:&#34;Point&#34;,&#34;coordinates&#34;:[-79.093056,-3.987972]}" id="NCID0E3FAE" xlink:type="simple">3°59'16.7"S; 79°5'35"W</named-content></named-content>, IV.2015, Apr. 2015, A. Peñafiel col., A. Peñafiel &amp; V. Rafael det. (<named-content xmlns:xlink="http://www.w3.org/1999/xlink" content-type="dwc:institutional_code" xlink:type="simple">QCAZ-I</named-content> 3266). Allotype ♀ (dissected, terminalia in microvial), Ecuador, Zamora Chinchipe, San Francisco, 2190 m, <named-content xmlns:xlink="http://www.w3.org/1999/xlink" content-type="dwc:verbatimCoordinates" xlink:type="simple"><named-content content-type="geo-json" specific-use="{&#34;type&#34;:&#34;Point&#34;,&#34;coordinates&#34;:[-79.093056,-3.987972]}" id="NCID0EIGAE" xlink:type="simple">3°59'16.7"S; 79°5'35"W</named-content></named-content>, Apr.2015, A. Peñafiel col., A. Peñafiel &amp; V. Rafael det. (<named-content xmlns:xlink="http://www.w3.org/1999/xlink" content-type="dwc:institutional_code" xlink:type="simple">QCAZ-I</named-content> 3267).</p></tp:treatment-sec><tp:treatment-sec sec-type="Paratypes" id="SECID0ERGAE"><title>Paratypes.</title><p>9 ♂♂ and 9 ♀♀ (dissected, terminalia in microvial, descendants of isofemale line), Ecuador, Zamora Chinchipe, San Francisco, 2190 m, same data as holotype, A. Peñafiel col., A. Peñafiel &amp; V. Rafael det. (<named-content xmlns:xlink="http://www.w3.org/1999/xlink" content-type="dwc:institutional_code" xlink:type="simple">QCAZ-I</named-content> 3268-3285).</p></tp:treatment-sec><tp:treatment-sec sec-type="diagnosis" id="SECID0E2GAE"><title>Diagnosis.</title><p>Aristae generally with five dorsal and three ventral branches, plus terminal fork. Two prominent equally long oral bristles. Thorax brown, with bristles arising from dark brown spots, scutellum brown with some irregular light spots. Wings beige, veins bM-Cu and dM-Cu strongly clouded tips of R2 + 3, R4 + 5 radial and M veins darkened. Abdomen dark brown, 1<sup>st</sup> tergite beige, 2<sup>nd</sup>–4<sup>th</sup> tergites of males with dorsal midline and white butterfly-shaped areas, followed by a white rounded area at the edge of each tergite; 5<sup>th</sup> and 6<sup>th</sup> tergites dark brown. Cerci not fused to epandrium. Hypandrium shield-shaped. Gonopod elongated, bearing one long bristle. Aedeagus voluminous with two ventral sheets covered in spines, dorsally with two membranous sheets covered with tiny spines studs. Paraphyses triangular, bearing two small bristles.</p></tp:treatment-sec><tp:treatment-sec sec-type="description" id="SECID0ELHAE"><title>Description.</title><p><bold><italic>Male.</italic></bold> Holotype external morphology: total length (body + wings) 3.08 mm, body length 2.50 mm. Body color dark brown (Figure <xref ref-type="fig" rid="F1">1A</xref>).</p><fig id="F1" position="float" orientation="portrait"><label>Figure 1.</label><caption><p><italic><tp:taxon-name><tp:taxon-name-part taxon-name-part-type="genus" reg="Drosophila">Drosophila</tp:taxon-name-part><tp:taxon-name-part taxon-name-part-type="species" reg="zamorana">zamorana</tp:taxon-name-part></tp:taxon-name></italic> sp. n., male holotype and female allotype external morphology. <bold>A</bold> Adult male, dorsal view <bold>B</bold> Male wing pigmentation <bold>C, D</bold> Abdomen, dorsal view, male and female respectively. Scale bars: 0.5 mm.</p></caption><graphic xmlns:xlink="http://www.w3.org/1999/xlink" xlink:href="zookeys-781-141-g001.jpg" position="float" orientation="portrait" xlink:type="simple" id="oo_223501.jpg"/></fig><p><italic>Head</italic>. Aristae with five dorsal and three ventral branches, plus terminal fork. Frons dark brown, frontal length 0.20 mm; frontal index = 0.73; top to bottom width ratio = 1.44. Medial vertical seta was closer to lateral vertical seta and slightly towards the outer edge of the orbital plate; distance of or3 to or1 = 0.08, distance of or3 to vtm = 0.09; or1-or3 ratio = 1.7, or2-or1 ratio = 0.23, distance of ocellar setae = 1 of frontal length, distance of postocellar setae = 0.64 of frontal length. vt index = 0.66. Ocellar triangle dark brown, 48% of frontal length, ocellus yellow; frontal triangle brown. Frontal vitta yellowish brown. Gena and postgena dark brown. Carina not sulcate. Cheek index = 7.5. Eyes wine red; eye index = 1.4. Two prominent equally long oral bristles; vibrissa index = 1.1.</p><p><italic>Thorax</italic>. Brown, with bristles arising from dark brown spots, thorax length 0.80 mm, acrostichal hairs in six rows between the two anterior dorsocentral setae, h index = 0.81. Transverse distance of dorsocentral setae = 2.28, dc index = 0.87. Scutellum brown with some irregular white spots (Figure <xref ref-type="fig" rid="F1">1A</xref>), distance between apical scutellar seta = 1, scut index = 1.13; medial katepisternal seta one third of the previous, sterno index = 2.16. Legs light brown, coxae and femora dark brown, tibiae with two brown rings. <italic>Wings</italic> beige, alar length 2.10 mm, width 0.90 mm, veins bM-Cu and dM-Cu strongly clouded tips of R2+3, R4+5 radial and M veins darkened. First costal section apex black (Figure <xref ref-type="fig" rid="F1">1B</xref>). Indices: alar = 2.25; C = 3.61; ac = 2.29; hb = 0.53; 4c = 0.86; 4v = 2.08; 5x = 1.65; M = 0.73 and prox. x = 0.77.</p><p><italic>Abdomen</italic>. Dark brown, 1<sup>st</sup> tergite beige, 2<sup>nd</sup> – 5<sup>th</sup> tergites of males with dorsal midline and white butterfly-shaped areas with posterior dark pigmentation which reaches the exterior margin, leaving a white rounded laterally area; 6<sup>th</sup> tergite dark brown (Figure <xref ref-type="fig" rid="F1">1C</xref>).</p><p><italic>Male terminalia</italic>. Epandrium dorsally microtrichose with two lower and no upper bristles, four bristles on the ventral lobe. Cerci sclerotized and not fused to epandrium, with some microtrichose areas in the middle (Figure <xref ref-type="fig" rid="F2">2A</xref>). Surstylus triangular with a row of eight primary teeth, nine secondary pointed teeth on the right and eight on the left; nine marginal bristles on the right and ten on the left (Figure <xref ref-type="fig" rid="F2">2B</xref>). Hypandrium sclerotized in shield-shape. Gonopod elongated bearing one long bristle (Figure <xref ref-type="fig" rid="F2">2C</xref>).</p><fig id="F2" position="float" orientation="portrait"><label>Figure 2.</label><caption><p><italic><tp:taxon-name><tp:taxon-name-part taxon-name-part-type="genus" reg="Drosophila">Drosophila</tp:taxon-name-part><tp:taxon-name-part taxon-name-part-type="species" reg="zamorana">zamorana</tp:taxon-name-part></tp:taxon-name></italic> sp. n., male terminalia of holotype. <bold>A</bold> Epandrium, cerci, surstylus <bold>B</bold> Decasternum <bold>C</bold> Hypandrium and gonopods in ventral view <bold>D, E, F</bold> Aedeagus and paraphyses in ventral, lateral and dorsal view, respectively. Scale bars: 100 µm.</p></caption><graphic xmlns:xlink="http://www.w3.org/1999/xlink" xlink:href="zookeys-781-141-g002.jpg" position="float" orientation="portrait" xlink:type="simple" id="oo_223502.jpg"/></fig><p><italic>Aedeagus</italic>. Sclerotized, voluminous with two ventral sheets covered in short spines, dorsally with two membranous sheets covered with tiny spines. Paraphyses triangular and slightly microtrichose, bearing two small bristles (Figure <xref ref-type="fig" rid="F2">2D-F</xref>).</p><p>Variation in paratypes (dry mounted specimens). Total length (body + wings) 2.95–3.12 mm, body length 2.35–2.6 mm. Head. Frontal length 0.24–0.34 mm, frontal index = 0.73–1.12, top to bottom width ratio = 1.5–2.04; distance of or3 to or1 = 0.07–0.1, distance of or3 to vtm = 0.9–0.11, or1-or3 ratio = 0.52–0.94, or2-or1 ratio = 0.18–0.42, distance of ocellar setae = 0.5–1.04 of frontal length, distance of postocellar setae = 0.46–0.7 of frontal length, vt index = 0.96–1.21; cheek index = 7.0–9.8; vibrissa index = 0.92–1.12; eye index = 1.15–1.68. Thorax. Length 0.64–0.77 mm, h index = 0.85–1.04. Transverse distance of dorsocentral setae = 1.68–2.46, dc index = 0.69–0.70. Distance between apical scutellar seta = 0.94–1.05. scut index = 0.87–1.13; sterno index = 0.94–2.87.</p><p><bold><italic>Female.</italic></bold> Allotype and paratypes (isofemale descendants). Allotype: total length (body + wings) 3.24 mm, body length 2.43 mm. Body color dark brown (Figure <xref ref-type="fig" rid="F3">3A</xref>).</p><fig id="F3" position="float" orientation="portrait"><label>Figure 3.</label><caption><p><italic><tp:taxon-name><tp:taxon-name-part taxon-name-part-type="genus" reg="Drosophila">Drosophila</tp:taxon-name-part><tp:taxon-name-part taxon-name-part-type="species" reg="zamorana">zamorana</tp:taxon-name-part></tp:taxon-name></italic> sp. n., female external morphology and terminalia of allotype. <bold>A</bold> Adult female, lateral view <bold>B</bold> Spermatheca <bold>C</bold> Ovipositor. Terminalia scale bars: 100 µm.</p></caption><graphic xmlns:xlink="http://www.w3.org/1999/xlink" xlink:href="zookeys-781-141-g003.jpg" position="float" orientation="portrait" xlink:type="simple" id="oo_223503.jpg"/></fig><p><italic>External morphology</italic>. Same as the male except abdomen. Abdomen 1<sup>st</sup> tergite beige, 2<sup>nd</sup> – 6<sup>th</sup> tergites with dorsal midline and white butterfly-shaped areas with posterior dark pigmentation which reaches the exterior margin, leaving a white rounded lateral area (Figure <xref ref-type="fig" rid="F1">1D</xref>). Wings beige, alar length 2.54 mm, width 1.07 mm, veins bM-Cu and dM-Cu strongly clouded tips of R2+3, R4+5 radial and M veins darkened. First costal section apex black. Indices: alar = 2.37; C = 4.04; ac = 2; hb = 0.42; 4c = 0.73; 4v = 1.98; 5x = 1.88; M = 0.56 and prox. x = 0.82.</p><p><italic>Terminalia</italic>. Spermatheca lightly pigmented, bulb-shaped, covered with tiny spines, duct partially invaginated (Figure <xref ref-type="fig" rid="F3">3B</xref>). Ovipositor elongated, sclerotized, with 13 marginal and six discal teeth, one long bristle, and two fine hairs (Figure <xref ref-type="fig" rid="F3">3C</xref>).</p><p>Variation in paratypes (dry mounted specimen). Head. Frontal length 0.23–0.27 mm, frontal index = 0.6–0.71, top to bottom width ratio = 1.31–1.36; distance of or3 to or1 = 0.07–0.09, distance of or3 to vtm = 0.09–0.12, or1-or3 ratio = 0.8–1.0, or2-or1 ratio = 0.22–0.57, distance of ocellar setae = 1.0–1.3 of frontal length, distance of postocellar setae = 0.60–0.68 of frontal length, vt index = 0.77–1.0; cheek index = 5.62–7.83; vibrissa index = 0.85–0.94; eye index = 1.20–1.27. Thorax length 0.81–0.89 mm, h index = 0.86–1.0. Transverse distance of dorsocentral setae = 2.17–3.0, dc index = 0.70–0.83. Distance between apical scutellar seta = 1. scut index = 1.08–1.25; sterno index = 0.92–0.95.</p></tp:treatment-sec><tp:treatment-sec sec-type="etymology" id="SECID0EXNAE"><title>Etymology.</title><p>Named in recognition of the collection site, Zamora Chinchipe province of Ecuador.</p></tp:treatment-sec><tp:treatment-sec sec-type="distribution" id="SECID0E3NAE"><title>Distribution.</title><p>Known only from the type locality.</p></tp:treatment-sec><tp:treatment-sec sec-type="ecology" id="SECID0EBOAE"><title>Ecology.</title><p>Unknown. The type specimen was found in the banana-bait traps placed at the locality, which suggests that this species feeds on fermented fruits as do many other <italic><tp:taxon-name><tp:taxon-name-part taxon-name-part-type="genus" reg="Drosophila">Drosophila</tp:taxon-name-part></tp:taxon-name></italic> species. This species has been reared with gelatin banana media devised by <xref ref-type="bibr" rid="B9">Rafael et al. (2000)</xref>. The habitat is a relatively well-preserved montane forest.</p></tp:treatment-sec><tp:treatment-sec sec-type="Relationship to other species" id="SECID0ESOAE"><title>Relationship to other species.</title><p>This species belongs to the <italic><tp:taxon-name><tp:taxon-name-part taxon-name-part-type="genus" reg="Drosophila"/><tp:taxon-name-part taxon-name-part-type="species" reg="guarani">guarani</tp:taxon-name-part></tp:taxon-name></italic> species-group. The most similar species are <italic><tp:taxon-name><tp:taxon-name-part taxon-name-part-type="genus" reg="Drosophila">Drosophila</tp:taxon-name-part><tp:taxon-name-part taxon-name-part-type="species" reg="urubamba">urubamba</tp:taxon-name-part></tp:taxon-name></italic> Vilela &amp; Pereira, 1993 and <italic><tp:taxon-name><tp:taxon-name-part taxon-name-part-type="genus" reg="Drosophila">Drosophila</tp:taxon-name-part><tp:taxon-name-part taxon-name-part-type="species" reg="tucumana">tucumana</tp:taxon-name-part></tp:taxon-name></italic> Vilela &amp; Pereira, 1985. <italic><tp:taxon-name><tp:taxon-name-part taxon-name-part-type="genus" reg="Drosophila">Drosophila</tp:taxon-name-part><tp:taxon-name-part taxon-name-part-type="species" reg="zamorana">zamorana</tp:taxon-name-part></tp:taxon-name></italic> sp. n. is similar to <italic><tp:taxon-name><tp:taxon-name-part taxon-name-part-type="genus" reg="Drosophila">D.</tp:taxon-name-part><tp:taxon-name-part taxon-name-part-type="species" reg="urubamba">urubamba</tp:taxon-name-part></tp:taxon-name></italic> but the most important difference is in the aedeagus. First, the distal end of the aedeagus in <italic><tp:taxon-name><tp:taxon-name-part taxon-name-part-type="genus" reg="Drosophila">D.</tp:taxon-name-part><tp:taxon-name-part taxon-name-part-type="species" reg="zamorana">zamorana</tp:taxon-name-part></tp:taxon-name></italic> is narrower than in <italic><tp:taxon-name><tp:taxon-name-part taxon-name-part-type="genus" reg="Drosophila">D.</tp:taxon-name-part><tp:taxon-name-part taxon-name-part-type="species" reg="urubamba">urubamba</tp:taxon-name-part></tp:taxon-name></italic>. Second, the form of the aedeagus in <italic><tp:taxon-name><tp:taxon-name-part taxon-name-part-type="genus" reg="Drosophila">D.</tp:taxon-name-part><tp:taxon-name-part taxon-name-part-type="species" reg="urubamba">urubamba</tp:taxon-name-part></tp:taxon-name></italic> is bulkier than in <italic><tp:taxon-name><tp:taxon-name-part taxon-name-part-type="genus" reg="Drosophila">D.</tp:taxon-name-part><tp:taxon-name-part taxon-name-part-type="species" reg="zamorana">zamorana</tp:taxon-name-part></tp:taxon-name></italic>. There is a little difference in the paraphyses; <italic><tp:taxon-name><tp:taxon-name-part taxon-name-part-type="genus" reg="Drosophila">D.</tp:taxon-name-part><tp:taxon-name-part taxon-name-part-type="species" reg="zamorana">zamorana</tp:taxon-name-part></tp:taxon-name></italic> has some microtrichose areas surrounding the two small bristles that <italic><tp:taxon-name><tp:taxon-name-part taxon-name-part-type="genus" reg="Drosophila">D.</tp:taxon-name-part><tp:taxon-name-part taxon-name-part-type="species" reg="urubamba">urubamba</tp:taxon-name-part></tp:taxon-name></italic> does not have. These differences distinguish these two species, mainly because of the cryptic external morphology.</p></tp:treatment-sec><ref-list><ref id="B9"><mixed-citation xmlns:xlink="http://www.w3.org/1999/xlink" xlink:type="simple"><person-group><name name-style="western"><surname>Rafael</surname><given-names>V</given-names></name><name name-style="western"><surname>Arcos</surname><given-names>G</given-names></name><name name-style="western"><surname>Arcos</surname><given-names>L</given-names></name></person-group> (<year>2000</year>) <article-title>Ecología y distribución del género <italic><tp:taxon-name><tp:taxon-name-part taxon-name-part-type="genus">Drosophila</tp:taxon-name-part></tp:taxon-name></italic> en Guayllabamba y el Quinche, provincia de Pichincha-Ecuador.</article-title><source>Revista de la Pontificia Universidad Católica del Ecuador</source><volume>65</volume>: <fpage>130</fpage>–<lpage>155</lpage>.</mixed-citation></ref></ref-list></tp:taxon-treatment>
