# Supplementary material for: Five new species of Drosophilaguarani group from the Andes of southern Ecuador (Diptera, Drosophilidae)
Source: Zookeys. 2018 Aug 15;(781):141–63. doi: 10.3897/zookeys.781.22841 (PMC6160839; doi:10.3897/zookeys.781.22841)
Supplement: XML Treatment for Drosophila caxarumi [file zookeys.781.22841-treatment3.xml]

<!DOCTYPE tp:taxon-treatment
  PUBLIC "-//TaxonX//DTD Taxonomic Treatment Publishing DTD v0 20100105//EN" "tax-treatment-NSO.dtd">
<tp:taxon-treatment xmlns:tp="http://www.plazi.org/taxpub"><tp:treatment-meta><kwd-group><label>Taxon classification</label><kwd><named-content xmlns:xlink="http://www.w3.org/1999/xlink" content-type="kingdom">Animalia</named-content></kwd><kwd><named-content xmlns:xlink="http://www.w3.org/1999/xlink" content-type="order">Diptera</named-content></kwd><kwd><named-content xmlns:xlink="http://www.w3.org/1999/xlink" content-type="family">Lauxaniidae</named-content></kwd></kwd-group><mixed-citation publication-type="journal"><person-group><name><surname>Peñafiel-Vinueza</surname><given-names>Ana Danitza</given-names></name><name><surname>Rafael</surname><given-names>Violeta</given-names></name></person-group><article-title>Five new species of <italic><tp:taxon-name><tp:taxon-name-part taxon-name-part-type="genus" reg="Drosophila">Drosophila</tp:taxon-name-part><tp:taxon-name-part taxon-name-part-type="species" reg="guarani">guarani</tp:taxon-name-part></tp:taxon-name></italic> group from the Andes of southern Ecuador (<tp:taxon-name><tp:taxon-name-part taxon-name-part-type="order">Diptera</tp:taxon-name-part></tp:taxon-name>, <tp:taxon-name><tp:taxon-name-part taxon-name-part-type="family">Drosophilidae</tp:taxon-name-part></tp:taxon-name>)</article-title><source>Zookeys</source><day>15</day><month>8</month><year>2018</year><volume>2018</volume><issue>781</issue><fpage>141</fpage><lpage>163</lpage><pub-id pub-id-type="doi">10.3897/zookeys.781.22841</pub-id></mixed-citation></tp:treatment-meta><tp:nomenclature><tp:taxon-name>
            <tp:taxon-name-part taxon-name-part-type="genus" reg="Drosophila">Drosophila</tp:taxon-name-part>
            <tp:taxon-name-part taxon-name-part-type="species" reg="caxarumi">caxarumi</tp:taxon-name-part>
            <object-id xmlns:xlink="http://www.w3.org/1999/xlink" content-type="zoobank" xlink:type="simple">http://zoobank.org/F1912DEF-831A-4BB0-86EA-992F73AE57C8</object-id>
          </tp:taxon-name><tp:taxon-status xmlns:xlink="http://www.w3.org/1999/xlink" xlink:type="simple">sp. n.</tp:taxon-status><xref ref-type="fig" rid="F6">Figs 6A–B</xref><xref ref-type="fig" rid="F7">, 7A–E</xref><xref ref-type="fig" rid="F8">, 8A–F</xref></tp:nomenclature><tp:treatment-sec sec-type="type material" id="SECID0ET5AE"><title>Type material.</title><p>Holotype ♂ (dissected, terminalia in microvial), Ecuador, Loja, Cajanuma, 2675 m, <named-content xmlns:xlink="http://www.w3.org/1999/xlink" content-type="dwc:verbatimCoordinates" xlink:type="simple"><named-content content-type="geo-json" specific-use="{&#34;type&#34;:&#34;Point&#34;,&#34;coordinates&#34;:[-79.181833,-4.114917]}" id="NCID0E35AE" xlink:type="simple">4°6'53.7"S; 79°10'54.6"W</named-content></named-content>, 19 Nov. 2015, A. Peñafiel col., A. Peñafiel &amp; V. Rafael det. (<named-content xmlns:xlink="http://www.w3.org/1999/xlink" content-type="dwc:institutional_code" xlink:type="simple">QCAZ-I</named-content> 3306).</p></tp:treatment-sec><tp:treatment-sec sec-type="Paratypes" id="SECID0EF6AE"><title>Paratypes.</title><p>2 ♂♂ (dissected, terminalia in microvial), Ecuador, Napo, Río Guango, 2548 m, <named-content xmlns:xlink="http://www.w3.org/1999/xlink" content-type="dwc:verbatimCoordinates" xlink:type="simple"><named-content content-type="geo-json" specific-use="{&#34;type&#34;:&#34;Point&#34;,&#34;coordinates&#34;:[-77.953722,-0.537222]}" id="NCID0EO6AE" xlink:type="simple">00°32'14.0"S; 77°57'13.4"W</named-content></named-content>, 19 Sep. 2015, A. B. Manzano col., A. Peñafiel &amp; V. Rafael det. (<named-content xmlns:xlink="http://www.w3.org/1999/xlink" content-type="dwc:institutional_code" xlink:type="simple">QCAZ-I</named-content> 3307–3308).</p></tp:treatment-sec><tp:treatment-sec sec-type="diagnosis" id="SECID0EX6AE"><title>Diagnosis.</title><p>Body color yellow. Aristae with four dorsal and two ventral branches. Two prominent oral bristles. Thorax brown. Clear wings. Aedeagus with two dorsal membranes covered in microprojections which continue to a sclerotized triangular projection and another distally serrated sheet joined ventrally by a membrane. Hypandrium in shield-shape. Gonopod fused to paraphyses, bearing a long bristle and short bristle.</p></tp:treatment-sec><tp:treatment-sec sec-type="description" id="SECID0E36AE"><title>Description.</title><p><bold><italic>Male.</italic></bold> Holotype external morphology: total length (body + wings) 2.90 mm, body length 2.30 mm. Body color brown.</p><p><italic>Head</italic>. Aristae with four dorsal and two ventral branches plus terminal fork and small hairs. Orbital plate yellowish brown; frontal length 0.25 mm, frontal index = 1.0; top to bottom width ratio = 1.68. Medial vertical seta closer to lateral vertical seta and slightly towards the outer edge of the orbital plate. Distance of or3 to or1 = 0.06, distance of or3 to vtm = 0.09, or1-or3 ratio = 0.59; or2-or1 ratio = 0.30. Ocelar triangle yellow, distance of postocellar setae = 0.52 of frontal length, ocellus yellow; frontal vitta yellow. Two prominent oral bristles, vibrissa index = 0.85. Cheek index = 3.33. Carina not sulcate. Eyes wine red, eye index = 1.30.</p><p><italic>Thorax</italic>. Brown (Figure <xref ref-type="fig" rid="F6">6A</xref>), thorax length 0.66 mm. h index = 1.18. Transverse distance of dorsocentral setae = 1.53, dc index = 0.81. Distance between apical scutellar seta = 1.38, scut index = 0.93, sterno index could not be calculated (broken bristles in holotype). Clear wings. Alar length 1.65 mm, alar width 0.86 mm. Alar indices: alar index = 1.91; C = 3.37; ac = 1.94; hb = 0.25; 4c = 0.89; 4v = 2.25; 5x = 1.44; M = 0.66 and prox. x = 0.46.</p><fig id="F6" position="float" orientation="portrait"><label>Figure 6.</label><caption><p><bold>A</bold><italic><tp:taxon-name><tp:taxon-name-part taxon-name-part-type="genus" reg="Drosophila">Drosophila</tp:taxon-name-part><tp:taxon-name-part taxon-name-part-type="species" reg="caxarumi">caxarumi</tp:taxon-name-part></tp:taxon-name></italic> sp. n., male holotype external morphology, dorsal view. <bold>B</bold><italic><tp:taxon-name><tp:taxon-name-part taxon-name-part-type="genus" reg="Drosophila">Drosophila</tp:taxon-name-part><tp:taxon-name-part taxon-name-part-type="species" reg="guaraja">guaraja</tp:taxon-name-part></tp:taxon-name></italic> King, from Zamora Chinchipe, Ecuador, male external morphology, dorsal view. Scale bar: 1 mm.</p></caption><graphic xmlns:xlink="http://www.w3.org/1999/xlink" xlink:href="zookeys-781-141-g006.jpg" position="float" orientation="portrait" xlink:type="simple" id="oo_223507.jpg"/></fig><p><italic>Abdomen</italic>. Yellow, 1<sup>st</sup> – 6<sup>th</sup> tergites with dark brown pigmentation that covers entirely each tergite (Figure <xref ref-type="fig" rid="F6">6A</xref>).</p><p><italic>Male terminalia.</italic> Epandrium microtrichose with four lower and no upper bristles, one bristle on the ventral lobe. Cerci not fused to epandrium, microtrichose, tip bearing four cotton swab-shaped bristles. Surstylus rectangular with seven primary teeth, six secondary sharp teeth on the right and five on the left, six marginal bristles (Figs <xref ref-type="fig" rid="F7">7A</xref>, <xref ref-type="fig" rid="F8">8A</xref>). Hypandrium in shield-shape and sclerotized. Gonopod elongated, fused to the paraphyses, bearing a long bristle and other short one (Figs <xref ref-type="fig" rid="F7">7B</xref>, <xref ref-type="fig" rid="F8">8B</xref>).</p><fig id="F7" position="float" orientation="portrait"><label>Figure 7.</label><caption><p><italic><tp:taxon-name><tp:taxon-name-part taxon-name-part-type="genus" reg="Drosophila">Drosophila</tp:taxon-name-part><tp:taxon-name-part taxon-name-part-type="species" reg="caxarumi">caxarumi</tp:taxon-name-part></tp:taxon-name></italic> sp. n., male terminalia of holotype. <bold>A</bold> Epandrium, cerci, surstylus, and decasternum <bold>B</bold> Hypandrium, gonopods and paraphyses, ventral view <bold>C, D, E</bold> Aedeagus in ventral, lateral and dorsal view, respectively. Scale bars: 100 µm.</p></caption><graphic xmlns:xlink="http://www.w3.org/1999/xlink" xlink:href="zookeys-781-141-g007.jpg" position="float" orientation="portrait" xlink:type="simple" id="oo_223508.jpg"/></fig><fig id="F8" position="float" orientation="portrait"><label>Figure 8.</label><caption><p><italic><tp:taxon-name><tp:taxon-name-part taxon-name-part-type="genus" reg="Drosophila">Drosophila</tp:taxon-name-part><tp:taxon-name-part taxon-name-part-type="species" reg="caxarumi">caxarumi</tp:taxon-name-part></tp:taxon-name></italic> sp. n., male terminalia of holotype. <bold>A</bold> Surstylus, and decasternum <bold>B</bold> Hypandrium, gonopods and paraphyses, ventral view <bold>C</bold> Aedeagus in lateral view. <italic><tp:taxon-name><tp:taxon-name-part taxon-name-part-type="genus" reg="Drosophila">Drosophila</tp:taxon-name-part><tp:taxon-name-part taxon-name-part-type="species" reg="guaraja">guaraja</tp:taxon-name-part></tp:taxon-name></italic> King, from Zamora Chinchipe, Ecuador. <bold>D</bold> Surstylus, and decasternum <bold>E</bold> Hypandrium, gonopods and paraphyses, ventral view <bold>F</bold> Aedeagus in lateral view. Scale bars: 100 µm.</p></caption><graphic xmlns:xlink="http://www.w3.org/1999/xlink" xlink:href="zookeys-781-141-g008.jpg" position="float" orientation="portrait" xlink:type="simple" id="oo_223509.jpg"/></fig><p><italic>Aedeagus</italic>. Sclerotized, with two dorsal membranes covered in microprojections which continue to a sclerotized triangular projection and another distally serrated sheet joined ventrally by a slightly sclerotized membrane (Figs <xref ref-type="fig" rid="F7">7C–E</xref>, <xref ref-type="fig" rid="F8">8C</xref>).</p><p>Variation in paratypes (dry mounted specimen). Cannot be calculated, broken bristles in paratypes.</p></tp:treatment-sec><tp:treatment-sec sec-type="etymology" id="SECID0EVFAG"><title>Etymology.</title><p>Name refers to the <italic><tp:taxon-name><tp:taxon-name-part taxon-name-part-type="genus" reg="Caxarumi">Caxarumi</tp:taxon-name-part></tp:taxon-name></italic> district in Loja Province of Ecuador. In Kichwa, <italic>caxa</italic> refers to <italic><tp:taxon-name><tp:taxon-name-part taxon-name-part-type="genus" reg="Chakka">Chakka</tp:taxon-name-part></tp:taxon-name></italic> (possum) and <italic>rumi</italic> (stone, rock).</p></tp:treatment-sec><tp:treatment-sec sec-type="distribution" id="SECID0ENGAG"><title>Distribution.</title><p><italic><tp:taxon-name><tp:taxon-name-part taxon-name-part-type="genus" reg="Drosophila">Drosophila</tp:taxon-name-part><tp:taxon-name-part taxon-name-part-type="species" reg="caxarumi">caxarumi</tp:taxon-name-part></tp:taxon-name></italic> is known from two localities (elevation range is 2548–2675 m) from Loja Province, Podocarpus National Park and Napo Province, Río Guango.</p></tp:treatment-sec><tp:treatment-sec sec-type="ecology" id="SECID0E5GAG"><title>Ecology.</title><p>Unknown. The type specimen was found in the fermented banana-bait traps placed at the locality, which suggests that this species feeds or breeds on fermented fruit as many other <italic><tp:taxon-name><tp:taxon-name-part taxon-name-part-type="genus" reg="Drosophila">Drosophila</tp:taxon-name-part></tp:taxon-name></italic> species. The habitat is a well-preserved intermediate montane forest.</p></tp:treatment-sec><tp:treatment-sec sec-type="Relationship to other species" id="SECID0ELHAG"><title>Relationship to other species.</title><p>The most similar species to <italic><tp:taxon-name><tp:taxon-name-part taxon-name-part-type="genus" reg="Drosophila">Drosophila</tp:taxon-name-part><tp:taxon-name-part taxon-name-part-type="species" reg="caxarumi">caxarumi</tp:taxon-name-part></tp:taxon-name></italic> sp. n. is <italic><tp:taxon-name><tp:taxon-name-part taxon-name-part-type="genus" reg="Drosophila">D.</tp:taxon-name-part><tp:taxon-name-part taxon-name-part-type="species" reg="guaraja">guaraja</tp:taxon-name-part></tp:taxon-name></italic> King, 1947b. We compared <italic><tp:taxon-name><tp:taxon-name-part taxon-name-part-type="genus" reg="Drosophila">D.</tp:taxon-name-part><tp:taxon-name-part taxon-name-part-type="species" reg="caxarumi">caxarumi</tp:taxon-name-part></tp:taxon-name></italic> with descendants of <italic><tp:taxon-name><tp:taxon-name-part taxon-name-part-type="genus" reg="Drosophila">D.</tp:taxon-name-part><tp:taxon-name-part taxon-name-part-type="species" reg="guaraja">guaraja</tp:taxon-name-part></tp:taxon-name></italic> reared from an isofemale line named ZBCI036 from Podocarpus National Park, Bombuscaro, 1000 msnm. These two species share the same cotton swab-shaped bristles on the ventral side of the cerci (Figure <xref ref-type="fig" rid="F8">8A, D</xref>). <italic><tp:taxon-name><tp:taxon-name-part taxon-name-part-type="genus" reg="Drosophila">Drosophila</tp:taxon-name-part><tp:taxon-name-part taxon-name-part-type="species" reg="caxarumi">caxarumi</tp:taxon-name-part></tp:taxon-name></italic> and <italic><tp:taxon-name><tp:taxon-name-part taxon-name-part-type="genus" reg="Drosophila">D.</tp:taxon-name-part><tp:taxon-name-part taxon-name-part-type="species" reg="guaraja">guaraja</tp:taxon-name-part></tp:taxon-name></italic> differ in the general shape of the aedeagus (Figure <xref ref-type="fig" rid="F8">8C, F</xref>). In <italic><tp:taxon-name><tp:taxon-name-part taxon-name-part-type="genus" reg="Drosophila">D.</tp:taxon-name-part><tp:taxon-name-part taxon-name-part-type="species" reg="caxarumi">caxarumi</tp:taxon-name-part></tp:taxon-name></italic> the aedeagus is bent towards the dorsal side. In <italic><tp:taxon-name><tp:taxon-name-part taxon-name-part-type="genus" reg="Drosophila">D.</tp:taxon-name-part><tp:taxon-name-part taxon-name-part-type="species" reg="guaraja">guaraja</tp:taxon-name-part></tp:taxon-name></italic> the paraphyses are microtrichose while in <italic><tp:taxon-name><tp:taxon-name-part taxon-name-part-type="genus" reg="Drosophila">D.</tp:taxon-name-part><tp:taxon-name-part taxon-name-part-type="species" reg="caxarumi">caxarumi</tp:taxon-name-part></tp:taxon-name></italic> they are smooth and hairless. Both species differ markedly in external morphology (Figure <xref ref-type="fig" rid="F6">6A, B</xref>), body color of <italic><tp:taxon-name><tp:taxon-name-part taxon-name-part-type="genus" reg="Drosophila">D.</tp:taxon-name-part><tp:taxon-name-part taxon-name-part-type="species" reg="caxarumi">caxarumi</tp:taxon-name-part></tp:taxon-name></italic> is mainly brown while in <italic><tp:taxon-name><tp:taxon-name-part taxon-name-part-type="genus" reg="Drosophila">D.</tp:taxon-name-part><tp:taxon-name-part taxon-name-part-type="species" reg="guaraja">guaraja</tp:taxon-name-part></tp:taxon-name></italic> is yellow. <italic><tp:taxon-name><tp:taxon-name-part taxon-name-part-type="genus" reg="Drosophila">D.</tp:taxon-name-part><tp:taxon-name-part taxon-name-part-type="species" reg="guaraja">guaraja</tp:taxon-name-part></tp:taxon-name></italic> abdomen is yellow with broad, dark brown bands different from the brown abdomen in <italic><tp:taxon-name><tp:taxon-name-part taxon-name-part-type="genus" reg="Drosophila">D.</tp:taxon-name-part><tp:taxon-name-part taxon-name-part-type="species" reg="caxarumi">caxarumi</tp:taxon-name-part></tp:taxon-name></italic> (Figure <xref ref-type="fig" rid="F6">6A, B</xref>).</p></tp:treatment-sec></tp:taxon-treatment>
