# Supplementary material for: Five new species of Drosophilaguarani group from the Andes of southern Ecuador (Diptera, Drosophilidae)
Source: Zookeys. 2018 Aug 15;(781):141–63. doi: 10.3897/zookeys.781.22841 (PMC6160839; doi:10.3897/zookeys.781.22841)
Supplement: XML Treatment for Drosophila sachapuyu [file zookeys.781.22841-treatment4.xml]

<!DOCTYPE tp:taxon-treatment
  PUBLIC "-//TaxonX//DTD Taxonomic Treatment Publishing DTD v0 20100105//EN" "tax-treatment-NSO.dtd">
<tp:taxon-treatment xmlns:tp="http://www.plazi.org/taxpub"><tp:treatment-meta><kwd-group><label>Taxon classification</label><kwd><named-content xmlns:xlink="http://www.w3.org/1999/xlink" content-type="kingdom">Animalia</named-content></kwd><kwd><named-content xmlns:xlink="http://www.w3.org/1999/xlink" content-type="order">Diptera</named-content></kwd><kwd><named-content xmlns:xlink="http://www.w3.org/1999/xlink" content-type="family">Lauxaniidae</named-content></kwd></kwd-group><mixed-citation publication-type="journal"><person-group><name><surname>Peñafiel-Vinueza</surname><given-names>Ana Danitza</given-names></name><name><surname>Rafael</surname><given-names>Violeta</given-names></name></person-group><article-title>Five new species of <italic><tp:taxon-name><tp:taxon-name-part taxon-name-part-type="genus" reg="Drosophila">Drosophila</tp:taxon-name-part><tp:taxon-name-part taxon-name-part-type="species" reg="guarani">guarani</tp:taxon-name-part></tp:taxon-name></italic> group from the Andes of southern Ecuador (<tp:taxon-name><tp:taxon-name-part taxon-name-part-type="order">Diptera</tp:taxon-name-part></tp:taxon-name>, <tp:taxon-name><tp:taxon-name-part taxon-name-part-type="family">Drosophilidae</tp:taxon-name-part></tp:taxon-name>)</article-title><source>Zookeys</source><day>15</day><month>8</month><year>2018</year><volume>2018</volume><issue>781</issue><fpage>141</fpage><lpage>163</lpage><pub-id pub-id-type="doi">10.3897/zookeys.781.22841</pub-id></mixed-citation></tp:treatment-meta><tp:nomenclature><tp:taxon-name>
            <tp:taxon-name-part taxon-name-part-type="genus" reg="Drosophila">Drosophila</tp:taxon-name-part>
            <tp:taxon-name-part taxon-name-part-type="species" reg="sachapuyu">sachapuyu</tp:taxon-name-part>
            <object-id xmlns:xlink="http://www.w3.org/1999/xlink" content-type="zoobank" xlink:type="simple">http://zoobank.org/C4F4A33E-ED73-44E3-A87A-6BE026A2DD93</object-id>
          </tp:taxon-name><tp:taxon-status xmlns:xlink="http://www.w3.org/1999/xlink" xlink:type="simple">sp. n.</tp:taxon-status><xref ref-type="fig" rid="F9">Figs 9A–F</xref><xref ref-type="fig" rid="F10">, 10A–C</xref></tp:nomenclature><tp:treatment-sec sec-type="type material" id="SECID0EAOAG"><title>Type material.</title><p>Holotype ♂ (dissected, terminalia in microvial), Ecuador, Loja, Cajanuma, 2675 m, <named-content xmlns:xlink="http://www.w3.org/1999/xlink" content-type="dwc:verbatimCoordinates" xlink:type="simple"><named-content content-type="geo-json" specific-use="{&#34;type&#34;:&#34;Point&#34;,&#34;coordinates&#34;:[-79.181833,-4.114917]}" id="NCID0EJOAG" xlink:type="simple">4°6'53.7"S; 79°10'54.6"W</named-content></named-content>, 23 Apr. 2015, A. Peñafiel col., A. Peñafiel &amp; V. Rafael det. (<named-content xmlns:xlink="http://www.w3.org/1999/xlink" content-type="dwc:institutional_code" xlink:type="simple">QCAZ-I</named-content> 3309). Allotype ♀ (dissected, terminalia in microvial), Ecuador, Loja, Cajanuma, 2675 m, <named-content xmlns:xlink="http://www.w3.org/1999/xlink" content-type="dwc:verbatimCoordinates" xlink:type="simple"><named-content content-type="geo-json" specific-use="{&#34;type&#34;:&#34;Point&#34;,&#34;coordinates&#34;:[-79.181833,-4.114917]}" id="NCID0EVOAG" xlink:type="simple">4°6'53.7"S; 79°10'54.6"W</named-content></named-content>, 23 Apr. 2015, A. Peñafiel col., A. Peñafiel &amp; V. Rafael det. (<named-content xmlns:xlink="http://www.w3.org/1999/xlink" content-type="dwc:institutional_code" xlink:type="simple">QCAZ-I</named-content> 3310).</p></tp:treatment-sec><tp:treatment-sec sec-type="Paratypes" id="SECID0E5OAG"><title>Paratypes.</title><p>9 ♂♂ and 9 ♀♀ (dissected, terminalia in microvial, descendants of isofemale line), Ecuador, Loja, Cajanuma, 2675 m, <named-content xmlns:xlink="http://www.w3.org/1999/xlink" content-type="dwc:verbatimCoordinates" xlink:type="simple"><named-content content-type="geo-json" specific-use="{&#34;type&#34;:&#34;Point&#34;,&#34;coordinates&#34;:[-79.181833,-4.114917]}" id="NCID0EHPAG" xlink:type="simple">4°6'53.7"S; 79°10'54.6"W</named-content></named-content>, 23 Apr. 2015, A. Peñafiel col., A. Peñafiel &amp; V. Rafael det. (<named-content xmlns:xlink="http://www.w3.org/1999/xlink" content-type="dwc:institutional_code" xlink:type="simple">QCAZ-I</named-content> 3311–3328).</p></tp:treatment-sec><tp:treatment-sec sec-type="diagnosis" id="SECID0EQPAG"><title>Diagnosis.</title><p>Body color yellow. Aristae with six dorsal and two ventral branches. Two prominent oral bristles. Thorax yellow. Wings clear. Cerci not fused to epandrium. Aedeagus with two sheets fused by a membrane with tiny spines, with a ventral blade with wavy edge. Hypandrium in shield-shape. Gonopod bearing one long bristle. Paraphyses fused to gonopod bearing two small bristles.</p></tp:treatment-sec><tp:treatment-sec sec-type="description" id="SECID0EVPAG"><title>Description.</title><p><bold><italic>Male.</italic></bold> Young specimen. Holotype external morphology: total length (body + wings) 3 mm, body length 2.40 mm. Body color yellow.</p><p><italic>Head</italic>. Aristae with six dorsal and two ventral branches plus terminal fork and fine hairs. Orbital plate yellowish brown, frontal length 0.29 mm; frontal index = 0.82; top to bottom ratio = 0.14; Medial vertical seta closer to lateral vertical seta. Distance of or3 to or1 = 0.11, distance of or3 to vtm = 0.09, or1-or3 ratio = 0.62; or2-or1 ratio = 0.47, vt index = 0.84. Ocellar triangle yellowish brown, ocellus yellow, distance of ocellar setae = 0.51 of frontal length, distance of postocellar setae = 0.75 of frontal length; frontal vitta yellow. Two prominent oral bristles of the same size, vibrissa index = 0.84. Cheek index = 4.58. Carina not sulcate. Eyes wine red, eye index = 1.28.</p><p><italic>Thorax</italic>. Yellow, thorax length 0.60 mm, acrostichal hairs in eight rows between the two anterior dorsocentral setae that decrease in number toward the rear. h index = 1.2. Transverse distance of dorsocentral setae = 2.17, dc index = 0.65. Distance between apical scutellar seta = 1.16, scutellum yellow, scut index = 1.34. Medial katepisternal seta three quarters of the length of the anterior seta, sterno index = 2.2. Clear wings. Alar length 2.29 mm, alar width 1.09 mm. Alar indices: alar = 2.10; C = 2.76; ac = 2.04; hb = 0.30; 4c = 0.47; 4v = 1.25; 5x = 1.5; M = 0.4 and prox. x = 0.31.</p><p><italic>Abdomen</italic>. Yellow with dorsal midline that reaches the 5<sup>th</sup> tergite, 1<sup>st</sup> tergite yellowish brown, 2<sup>nd</sup> – 4<sup>th</sup> tergites with posterior dark pigmentation which reaches and covers the exterior margin leaving a round clear area, 5<sup>th</sup> tergite with dark pigmentation which covers the entire tergite, 6<sup>th</sup> tergite totally dark (Figure <xref ref-type="fig" rid="F9">9A</xref>).</p><fig id="F9" position="float" orientation="portrait"><label>Figure 9.</label><caption><p><italic><tp:taxon-name><tp:taxon-name-part taxon-name-part-type="genus" reg="Drosophila">Drosophila</tp:taxon-name-part><tp:taxon-name-part taxon-name-part-type="species" reg="sachapuyu">sachapuyu</tp:taxon-name-part></tp:taxon-name></italic> sp. n., abdomen and male terminalia of holotype. <bold>A</bold> Male abdomen, dorsal view <bold>B</bold> Epandrium, cerci, surstylus and decasternum <bold>C</bold> Hypandrium, gonopods and paraphyses, ventral view <bold>D, E, F</bold> Aedeagus and paraphyses in ventral, lateral and dorsal view, respectively. Terminalia scale bars: 100 µm.</p></caption><graphic xmlns:xlink="http://www.w3.org/1999/xlink" xlink:href="zookeys-781-141-g009.jpg" position="float" orientation="portrait" xlink:type="simple" id="oo_223510.jpg"/></fig><p><italic>Male terminalia.</italic> Epandrium microtrichose with three lower and no upper bristles, four bristles on the ventral lobe. Cerci not fused to epandrium. Surstylus triangular, with ten primary teeth on the right and eleven on the left side, ten sharp secondary teeth on the right and eleven on the left side, eight marginal bristles on each side (Figure <xref ref-type="fig" rid="F9">9B</xref>). Hypandrium in shield-shape and membranous. Gonopod elongated bearing one long bristle (Figure <xref ref-type="fig" rid="F9">9C</xref>).</p><p><italic>Aedeagus</italic>. Young specimen slightly sclerotized, ends in two sheets fused by a membrane with small bright tiny spines, with a wider blade with wavy edge. Aedeagus apodeme broken. Paraphyses fused to gonopod bearing two small bristles (Figure <xref ref-type="fig" rid="F9">9 D-F</xref>).</p><p>Variation in paratypes (dry mounted specimen). Total length (body + wings) 3.82–4.43 mm, body length 2.49–3.08 mm. Head. Frontal length 0.28–0.32 mm, frontal index = 0.7–0.85, top to bottom width ratio = 1.08–1.59; distance of or3 to or1 = 0.07–0.12, distance of or3 to vtm = 0.11–0.14, or1-or3 ratio = 0.86–1.40, or2-or1 ratio = 0.20–0.38, distance of ocellar setae = 0.83–1.17 of frontal length, distance of postocellar setae = 0.68–0.96 of frontal length, vt index = 0.77–0.93; cheek index = 5.36–10.66; vibrissa index = 0.86–1.07; eye index = 1.08–1.40. Thorax length 0.76–0.98 mm, h index = 0.69–1.27. Transverse distance of dorsocentral setae = 1.0–2.47, dc index = 0.61–1.06. Distance between apical scutellar seta = 0.76–1.0, scut index = 1.10–1.51; sterno index = 1.28–2.60.</p><p><bold><italic>Female.</italic></bold> Allotype and paratypes (isofemale descendants). Allotype: total length (body + wings) 4.41 mm, body length 2.94 mm. Body color dark brown.</p><p>External morphology. Same as the male except abdomen, which is yellow with dorsal midline that reaches the 6<sup>th</sup> tergite, 1<sup>st</sup> tergite yellowish brown, 2<sup>nd</sup> – 5<sup>th</sup> tergites with posterior dark pigmentation which reaches and covers the exterior margin leaving a round clear area, 6<sup>th</sup> tergite totally dark (Figure <xref ref-type="fig" rid="F10">10A</xref>). Wings yellow. Alar length 3.6 mm, alar width 1.38 mm. Alar indices: alar = 2.21; C = 4.32; ac =1.78; hb = 0.44; 4c = 0.51; 4v = 1.40; 5x = 1.20; M = 0.36 and prox. x = 0.42.</p><fig id="F10" position="float" orientation="portrait"><label>Figure 10.</label><caption><p><italic><tp:taxon-name><tp:taxon-name-part taxon-name-part-type="genus" reg="Drosophila">Drosophila</tp:taxon-name-part><tp:taxon-name-part taxon-name-part-type="species" reg="sachapuyu">sachapuyu</tp:taxon-name-part></tp:taxon-name></italic> sp. n., abdomen and female terminalia of allotype. <bold>A</bold> Female abdomen, dorsal view <bold>B</bold> Spermatheca <bold>C</bold> Ovipositor. Terminalia scale bars: 100 µm.</p></caption><graphic xmlns:xlink="http://www.w3.org/1999/xlink" xlink:href="zookeys-781-141-g010.jpg" position="float" orientation="portrait" xlink:type="simple" id="oo_223511.jpg"/></fig><p><italic>Terminalia</italic>. Spermatheca lightly pigmented, balloon-shaped, with small indents, deeply invaginated to three-quarters (Figure <xref ref-type="fig" rid="F10">10B</xref>). Ovipositor elongated, sclerotized, with 20 marginal and eight discal teeth, one long bristle and three fine hairs (Figure <xref ref-type="fig" rid="F10">10C</xref>).</p><p>Variation in paratypes (dry mounted specimen). Total length (body + wings) 4.12–5.05 mm, body length 2.49–3.27 mm. Head. Frontal length 0.31–0.39 mm, frontal index = 0.72–0.84, top to bottom width ratio = 1.16–1.55; distance of or3 to or1 = 0.08–0.15, distance of or3 to vtm = 0.11–0.16, or1-or3 ratio = 0.5–2, or2-or1 ratio = 0.10–0.46, distance of ocellar setae = 0.70–1.11 of frontal length, distance of postocellar setae = 0.64–0.88 of frontal length, vt index = 0.74–1.34; cheek index = 5.40–9.83; vibrissa index = 0.88–1.0; eye index = 1.07–1.35. Thorax. Length 0.86–1.04 mm, h index = 0.65–1.26. Transverse distance of dorsocentral setae = 1.76–2.50, dc index = 0.64–0.82. Distance between apical scutellar seta = 0.69–1.12. scut index = 1.05–1.72; sterno index = 1.20–2.23.</p></tp:treatment-sec><tp:treatment-sec sec-type="etymology" id="SECID0ETUAG"><title>Etymology.</title><p>In Kichwa, <italic><tp:taxon-name><tp:taxon-name-part taxon-name-part-type="genus" reg="Drosophila"/><tp:taxon-name-part taxon-name-part-type="species" reg="sachapuyu">sachapuyu</tp:taxon-name-part></tp:taxon-name></italic> refers to <italic>sacha</italic> (forest) and <italic>puyu</italic> (cloud). This species was found on a cloud forest habitat.</p></tp:treatment-sec><tp:treatment-sec sec-type="distribution" id="SECID0EHVAG"><title>Distribution.</title><p>Known only from the type locality.</p></tp:treatment-sec><tp:treatment-sec sec-type="ecology" id="SECID0EMVAG"><title>Ecology.</title><p>Unknown. The type specimen was found in the fermented banana-bait traps placed at the locality, which suggests that this species feeds and breeds in fermented fruit as do many other <italic><tp:taxon-name><tp:taxon-name-part taxon-name-part-type="genus" reg="Drosophila">Drosophila</tp:taxon-name-part></tp:taxon-name></italic> species. This species has been reared with gelatin banana media devised by <xref ref-type="bibr" rid="B9">Rafael et al. 2000</xref>. The habitat is a well-preserved intermediate montane forest.</p></tp:treatment-sec><tp:treatment-sec sec-type="Relationship to other species" id="SECID0E4VAG"><title>Relationship to other species.</title><p>The general shape of the terminalia of <italic><tp:taxon-name><tp:taxon-name-part taxon-name-part-type="genus" reg="Drosophila">Drosophila</tp:taxon-name-part><tp:taxon-name-part taxon-name-part-type="species" reg="sachapuyu">sachapuyu</tp:taxon-name-part></tp:taxon-name></italic> sp. n. has similarities with the terminalia of <italic><tp:taxon-name><tp:taxon-name-part taxon-name-part-type="genus" reg="Drosophila">D.</tp:taxon-name-part><tp:taxon-name-part taxon-name-part-type="species" reg="pichinchana">pichinchana</tp:taxon-name-part></tp:taxon-name></italic> Vela &amp; Rafael, 2004. The two smaller ventral sheets and two heavier dorsal sheets are fused by a membranous medial region. Both species have four bristles on the ventral lobe. <italic><tp:taxon-name><tp:taxon-name-part taxon-name-part-type="genus" reg="Drosophila">Drosophila</tp:taxon-name-part><tp:taxon-name-part taxon-name-part-type="species" reg="sachapuyu">sachapuyu</tp:taxon-name-part></tp:taxon-name></italic> and <italic><tp:taxon-name><tp:taxon-name-part taxon-name-part-type="genus" reg="Drosophila">Drosophila</tp:taxon-name-part><tp:taxon-name-part taxon-name-part-type="species" reg="pichinchana">pichinchana</tp:taxon-name-part></tp:taxon-name></italic> differ in the general shape of the aedeagus. The aedeagus of <italic><tp:taxon-name><tp:taxon-name-part taxon-name-part-type="genus" reg="Drosophila">D.</tp:taxon-name-part><tp:taxon-name-part taxon-name-part-type="species" reg="sachapuyu">sachapuyu</tp:taxon-name-part></tp:taxon-name></italic> is dorsally flattened.</p></tp:treatment-sec><ref-list><ref id="B9"><mixed-citation xmlns:xlink="http://www.w3.org/1999/xlink" xlink:type="simple"><person-group><name name-style="western"><surname>Rafael</surname><given-names>V</given-names></name><name name-style="western"><surname>Arcos</surname><given-names>G</given-names></name><name name-style="western"><surname>Arcos</surname><given-names>L</given-names></name></person-group> (<year>2000</year>) <article-title>Ecología y distribución del género <italic><tp:taxon-name><tp:taxon-name-part taxon-name-part-type="genus">Drosophila</tp:taxon-name-part></tp:taxon-name></italic> en Guayllabamba y el Quinche, provincia de Pichincha-Ecuador.</article-title><source>Revista de la Pontificia Universidad Católica del Ecuador</source><volume>65</volume>: <fpage>130</fpage>–<lpage>155</lpage>.</mixed-citation></ref></ref-list></tp:taxon-treatment>
